# Supplementary material for: Decoding anaerobes: a comprehensive evaluation of MALDI-TOF Sirius and VITEK MS PRIME in clinical settings
Source: Microbiol Spectr. 2025 Sep 25;13(11):e01870-25. doi: 10.1128/spectrum.01870-25 (PMC12584683; doi:10.1128/spectrum.01870-25)
Supplement: Table S1 — Identification results of all the anaerobes microorganisms (N:60) tested three days each and in two MALDITOF MS platforms: VITEK MS PRIME and SIRIUS. [file spectrum.01870-25-s0001.xlsx]

## Sheet: Hoja1
Table S1. Identification results of all the anaerobes microorganisms (N:60) tested three days each and in two MALDITOF MS platforms: VITEK MS PRIME and SIRIUS.
REFERENCE IDENTIFICATION	CCBE ID	RUN DATE	VMSP IVD IDENTIFICATION	CONFIDENCE %	SIRIUS IDENTIFICATION	SCORES VALUE	RUN DATE	VMSP IVD IDENTIFICATION	CONFIDENCE %	SIRIUS IDENTIFICATION	SCORES VALUE	RUN DATE	VMSP IVD IDENTIFICATION	CONFIDENCE %	SIRIUS IDENTIFICATION	SCORES VALUE
Fusobacterium nucleatum	10472	2025-01-06	Fusobacterium nucleatum	99.9	no peaks	-	2025-01-08	Fusobacterium nucleatum	99.9	Fusobacterium nucleatum	2,19 (>10%)	2025-01-10	Fusobacterium nucleatum	99.9	Fusobacterium nucleatum	1,96 (>10%)
Fusobacterium necrophorum	792	2025-01-06	Fusobacterium necrophorum	99.9	Fusobacterium necrophorum	2,44 (top ten)	2025-01-08	Fusobacterium necrophorum	99.9	Fusobacterium necrophorum	2,44 (top ten)	2025-01-10	Fusobacterium necrophorum	99.9	Fusobacterium necrophorum	2,44 (top ten)
Finegoldia magna	22-97	2025-01-06	Finegoldia magna	99.9	Finegoldia magna	2,1 (top ten)	2025-01-08	Finegoldia magna	99.9	Finegoldia magna	2,10 (top ten)	2025-01-10	Finegoldia magna	99.9	Finegoldia magna	2,1 (top ten)
Finegoldia magna	314-24	2025-01-06	Finegoldia magna	99.9	Finegoldia magna	2,17 ( top ten )	2025-01-08	Finegoldia magna	99.9	Finegoldia magna	2,15 (top ten)	2025-01-10	Finegoldia magna	99.9	Finegoldia magna	2,02 (top ten)
Bifidobacterium breve	260-99	2025-01-06	Bifidobacterium sp.	99.9	Bifidobacterium breve	2,14 ( >10%)	2025-01-08	Bifidobacterium sp.	99.9	Bifidobacterium breve	2,16 (>10%)	2025-01-10	Bifidobacterium spp.	99.9	Bifidobacterium breve	2,13 (>10%)
Cutibacterium acnes	119-96	2025-01-06	Cutibacterium acnes	99.9	Cutibacterium acnes	2,28 ( top ten)	2025-01-08	Cutibacterium acnes	99.9	Cutibacterium acnes	1,82 (>10%)	2025-01-10	Cutibacterium acnes	99.9	Cutibacterium acnes	2,18 (top ten)
Cutibacterium acnes	310-00	2025-01-06	Cutibacterium acnes	99.9	Cutibacterium acnes	1,85 ( top ten)	2025-01-08	Cutibacterium acnes	99.9	Cutibacterium acnes	1,83 (>10%)	2025-01-10	Cutibacterium acnes	99.9	Cutibacterium acnes	1,78 (>10%)
Cutibacterium acnes	286-97	2025-01-06	Cutibacterium acnes	99.9	Cutibacterium acnes	2,16 ( top ten )	2025-01-08	Cutibacterium acnes	99.9	Cutibacterium acnes	2,18 (top ten)	2025-01-10	Cutibacterium acnes	99.9	Cutibacterium acnes	2,08 (top ten )
Cutibacterium acnes	1282-24	2025-01-06	Cutibacterium acnes	99.9	Cutibacterium acnes	2,09 (top ten)	2025-01-08	Cutibacterium acnes	99.9	Cutibacterium acnes	2,09 (top ten)	2025-01-10	Cutibacterium acnes	99.9	Cutibacterium acnes	2,09 (top ten)
Cutibacterium acnes	414-98	2025-01-06	Cutibacterium acnes	99.9	Cutibacterium acnes	2,27 ( top ten )	2025-01-08	Cutibacterium acnes	99.9	Cutibacterium acnes	2,28(top ten)	2025-01-10	Cutibacterium acnes	99.9	Cutibacterium acnes	1,82 (>10%)
Cutibacterium acnes	21-99	2025-01-06	Cutibacterium acnes	99.9	Cutibacterium acnes	2,34 ( top ten )	2025-01-08	Cutibacterium acnes	99.9	Cutibacterium acnes	1,90 (top ten)	2025-01-10	Cutibacterium acnes	99.9	Cutibacterium acnes	2,09 (top ten)
Cutibacterium acnes	1282-24	2025-01-06	Cutibacterium acnes	99.9	Cutibacterium acnes	2,04 ( top ten )	2025-01-08	Cutibacterium acnes	99.9	Cutibacterium acnes	2,08 (top ten)	2025-01-10	Cutibacterium acnes	99.9	Cutibacterium acnes	2,09 (top ten)
Cutibacterium acnes	1156-24	2025-01-06	Cutibacterium acnes	99.9	no peaks	-	2025-01-08	Cutibacterium acnes	99.9	Cutibacterium acnes	2,33 (top ten)	2025-01-10	Cutibacterium acnes	99.9	Cutibacterium acnes	2,13 ( top ten)
Cutibacterium acnes	115-24	2025-01-06	Cutibacterium acnes	99.9	Cutibacterium acnes	2,18 ( top ten )	2025-01-08	Cutibacterium acnes	99.9	Cutibacterium acnes	1,90 (top ten )	2025-01-10	Cutibacterium acnes	99.9	Cutibacterium acnes	1,85 (top ten)
Cutibacterium acnes	420-23	2025-02-17	Cutibacterium acnes	99.9	Cutibacterium acnes	1,89 (top ten )	2025-02-19	NI		NI		2025-02-21	Cutibacterium acnes	99.9	Cutibacterium acnes	1,90 (top ten)
Cutibacterium avidum	132-23	2025-02-17	Cutibacterium avidum	99.9	Cutibacterium avidum	1,73 (>10%)	2025-02-19	Cutibacterium avidum	99.9	no peaks		2025-02-21	Cutibacterium avidum	99.9	Cutibacterium avidum	2,05 top ten
Cutibacterium acnes	676-23	2025-02-17	Cutibacterium acnes	99.9	Cutibacterium acnes	1,84 ( >10 %)	2025-02-19	Cutibacterium acnes	99.9	Cutibacterium acnes	1,78 (>10%)	2025-02-21	Cutibacterium acnes	99.9	Cutibacterium acnes	1,90 (top ten)
Cutibacterium namnetense	493-21	2025-02-17	Cutibacterium namnetense	99.9	Cutibacterium namnetense	2,01 (>10)	2025-02-19	NI		Cutibacterium namnetense	1,73 (>10%)	2025-02-21	Cutibacterium namnetense	99.9	NI
Cutibacterium acnes	178-23	2025-02-17	Cutibacterium acnes	99.9	NI		2025-02-19	Cutibacterium acnes	99.9	Cutibacterium acnes	1,81 (top ten)	2025-02-21	Cutibacterium acnes	99.9	Cutibacterium acnes	1,82 >10%
Cutibacterium acnes	492-21	2025-02-17	Cutibacterium acnes	99.9	Cutibacterium acnes	1,94 (>10%)	2025-02-19	Cutibacterium acnes	99.9	Cutibacterium acnes	1,89 (top ten)	2025-02-21	Cutibacterium acnes	99.9	Cutibacterium acnes	1,98 (top ten)
Cutibacterium acnes	179-23	2025-02-17	Cutibacterium acnes	99.9	NI		2025-02-19	Cutibacterium acnes	99.9	no peaks		2025-02-21	Cutibacterium acnes	99.9	Cutibacterium acnes	2,06 top ten
Lactobacillus iners	892-22	2025-02-17	Lactobacillus iners	99.9	Lactobacillus iners	2,44 ( >10%)	2025-02-19	Lactobacillus iners	99.9	Lactobacillus iners	2,35 (>10%)	2025-02-21	Lactobacillus iners	99.9	Lactobacillus iners	2,41 (>10%)
Lacticaseibacillus rhamnosus	54-22	2025-02-17	Lacticaseibacillus casei/ paracasei/ rhamnosus	99.9	Lacticaseibacillus rhamnosus	2,35 ( top ten )	2025-02-19	NI		Lacticasebacillus rhamnosus	1,70 (>10%)	2025-02-21	Lacticasebacillus rhamnosus	99.9	Lacticasebacillus rhamnosus	1.72
Lentilactobacillus buchneri	1519-23	2025-02-17	Lentilactobacillus buchneri	99.9	NI		2025-02-19	Lentilactobacillus buchneri	99.9	Lentilactobacillus buchneri	1,88 (>10%)	2025-02-21	Lentilactobacillus buchneri	99.9	Lentilactobacillus buchneri/ Lentilactobacillus parakefiri	1,73/ 1,59
Levilactobacillus brevis	1152-24	2025-02-17	Levilactobacillus brevis	99.9	Levilactobacillus brevis	2,11 ( >10%)	2025-02-19	Levilactobacillus brevis	99.9	Lacticaseibacillus paracasei	2,08 (top ten)	2025-02-21	Levilactobacillus brevis 99,9 Levilactobacillus brevis 50 Lacticaseibacillus casei/paracasei/ rhamnosus 50	99,9. 50/50	Levilactobacillus brevis / Lacticaseibacillus paracasei	1,91 /1,78
Levilactobacillus brevis	1152-24-2	2025-02-17	Levilactobacillus brevis	99.9	Levilactobacillus brevis	2,11 ( >10%)	2025-02-19	Levilactobacillus brevis	99.9	Lacticaseibacillus paracasei	2,08 (top ten)	2025-02-21	Levilactobacillus brevis 99,9 levilactobacillus brevis 50 Lacticaseibacillus casei/paracasei/ rhamnosus 50	99,9. 50/50	Levilactobacillus brevis / Lacticaseibacillus paracasei	1,91 / 1,78
Lactobacillus acidophilus/gasseri	370-22	2025-02-17	Lactobacillus acidophilus/gasseri	99.9	Lactobacillus gasseri	2,33 (>10%)	2025-02-19	Lactobacillus acidophillus/ gasseri	99.9	Lactobacillus gasseri	2,31 (top ten)	2025-02-21	Lactobacillus acidophillus/gasseri	99.9	Lactobacillus gasseri	2,39 (>10 %)
Lentilactobacillus buchneri	79-24	2025-01-06	Lentilactobacillus buchneri	99.9	Lentilactobacillus buchneri /sunkii 1,56/ parakefiri 1,43	1,72 ( >10%)	2025-01-08	Lentilactobacillus buchneri	99.9	Lentilactobacillus buchneri	1,78(>10%)	2025-01-10	Lentilactobacillus buchneri	99.9	NI	-
Lentilactobacillus buchneri	1502-23	2025-02-17	Lentilactobacillus buchneri	99.9	NI		2025-02-19	Lentillactobacillus buchneri	99.9	Lentilactobacillus buchneri	1,80 (>10%)	2025-02-21	Lentilactobacillus buchneri	99.9	Lentilactobacillus buchneri/ Lentilactobacillus parakefiri	1,9 / 1,71
Lentilactobacillus buchneri	1524-23	2025-02-17	Lentilactobacillus buchneri	99.9	NI		2025-02-19	Lentilactobacillus buchneri	99.9	NI		2025-02-21	Lentilactobacillus buchneri	99.9	NI
Ligilactobacillus salivarius	1042-24	2025-01-06	Ligilactobacillus salivarius	99.9	Ligilactobacillus salivarius	1,8 ( >10%)	2025-01-08	Ligilactobacillus salivarius	99.9	Ligilactobacillus salivarius	2,19 (>10%)	2025-01-10	Ligilactobacillus salivarius	99.9	Ligilactobacillus salivarius 2,18( >10%)
Limosilactobacillus fermentum	792-22	2025-02-17	Limosilactobacillus fermentum	99.9	Limosilactobacillus fermentum	2,02 ( >10%)	2025-02-19	Limosilactobacillus fermentum	99.9	Limosilactobacillus fermentum	2,06 (>10%)	2025-02-21	Limosilactobacillus fermentum	99.9	Limosilactobacillus fermentum	2,19 (top ten)
Lactobacillus jensenii	1151-24	2025-01-06	Lactobacillus jensenii	99.9	Lactobacillus jensenii	2,14 ( >10%)	2025-01-08	Lactobacillus jensenii	99.9	Lactobacillus jensenii	2,13 (>10%)	2025-01-10	Lactobacillus jensenii	99.9	Lactobacillus jensenii	2,12 (>10)
Levilactobacillus sp	1152-24	2025-01-06	Levilactobacillus brevis	99.9	Lacticaseibacillus paracasei	2,14 ( top ten )	2025-01-08	Lacticaseibacillus casei/paracasei/rhamnosus	99.9	Lacticaseibacillus paracasei	2,33 (top ten)	2025-01-10	Lacticaseibacillus casei/paracasei/rhamnosus	99.9	Lacticaseibacillus paracasei	2,23 (top ten)
Levilactobacillus sp	157-24	2025-01-06	Lactiplantibacillus pentosus/plantarum/paraplantarum	99.9	Lactobacillus plantarum	2,08 ( >10%)	2025-01-08	Lactiplantibacillus pentosus/platarum/paraplantarum	99.9	Lactobacillus plantarum	2,27 (top ten)	2025-01-10	Levilactobacillus brevis / Lactiplantibacillus pentosus-plantarum	50 / 50	Levilactobacillus brevis / Lactobacillus plantarum	2,03/2,03
Bacteroides fragilis	696-24	2025-01-06	Bacteroides fragilis	99.9	Bacteroides fragilis	2,38 ( top ten )	2025-01-08	Bacteroides fragilis	99.9	Bacteroides fragilis	2,32 (top ten )	2025-01-10	Bacteroides fragilis	99.9	Bacteroides fragilis	2,46 (top ten)
Bacteroides fragilis	123-02	2025-01-06	Bacteroides fragilis	99.9	Bacteroides fragilis	2,46 ( top ten )	2025-01-08	Bacteroides fragilis	99.9	Bacteroides fragilis	2,44 (top ten)	2025-01-10	Bacteroides fragilis	99.9	Bacteroides fragilis	2,38 (top ten )
Bacteroides faecis/ thetaiomicrom	783-24	2025-01-06	Bacteroides thetaiotaomicron	99.9	Bacteroides faecis	2,3 (>10%)	2025-01-08	Bacteroides thetaiiotaomicron	99.9	Bacteroides faecis	2,33 (>10%)	2025-01-10	Bacteroides thetaiotaomicron	99.9	Bacteroides faecis	2,36 (>10%)
Bacteroides faecis/ thetaiomicrom	783-24	2025-02-17	Bacteroides thetaiotaomicron	99.9	Bacteroides faecis	2,39 (>10%)	2025-02-19	Bacteroides thetaiotaomicron	99.9	Bateroides faecis	2,20 ( >10%)	2025-02-21	Bacteroides thetaiotaomicron	99.9	Bacteroides faecis	2,41 >10%
Peptostreptococcus anaerobius	p. asa	2025-01-06	NI (no identification)		Schaalia funkei	2,16 ( top ten )	2025-01-08	NI		Peptostreptococcus anaerobius	2,00 (>10%)	2025-01-10	NI		Peptostreptococcus anaerobius	1,84( >10%)
Porphyromonas asaccharolytica	286-95	2025-01-06	Porphyromonas asaccharolytica/uenonis	99.9	NI		2025-01-08	NI		Porphyromonas asaccharolytica	2,01 (>10%)	2025-01-10	Porphyromonas asaccharolytica/uenonis	99.9	NI
Clostridium argentinense (C. perfringens)	1095-24	2025-01-06	NI		Clostridium argentinense	1,84 ( >10%)	2025-01-08	NI		Clostridium argentinense	1,83 (>10%)	2025-01-10	NI		NI
Clostridium argentinense (C. perfringens)	1096-24	2025-01-06	NI		Clostridium argentinense	1,54( >10%)	2025-01-08	NI		Clostridium argentinense	1,72 (>10%)	2025-01-10	NI		Clostridium argentinense	1,92 ( >10%)
Clostridium perfringens	C.perfringens	2025-01-06	Clostridium perfringens	99.9	Clostridium perfringens	2,49 (top ten)	2025-01-08	Clostridium perfringens	99.9	Clostridium perfringens	2,49 (top ten)	2025-01-10	Clostridium perfringens	99.9	Clostridium perfringens	2,43 ( top ten)
Clostridium septicum	C.septicum	2025-01-06	Clostridium septicum	99.9	Clostridium perfringens	2,41 (top ten)	2025-01-08	Clostridium septicum	99.9	Clostridium perfringens	2,41 (top ten)	2025-01-10	Clostridium septicum	99.9	Clostridium septicum	2,12 (>10%)
Clostridium sp	263-00	2025-01-06	NI		Clostridium sp.	2,35 ( (>10%)	2025-01-08	NI		Clostridium sp	2,23 (>10%)	2025-01-10	NI		Clostridium sp.	2,24 ( >10%)
Clostridium tertium	607-22	2025-02-17	Clostridium tertium	99.9	Clostridium tertium	2,28 (top ten )	2025-02-19	Clostridium tertium	99.9	Clostridium tertium	2,28 top ten	2025-02-21	Clostridium tertium	99.9	Clostridium tertium	2,29 (top ten)
Clostridium fallax	592-22	2025-02-17	Clostridium fallax	99.9	Clostridium fallax	2,32 (>10%)	2025-02-19	Clostridium fallax	99.9	Clostridium fallax	2,20(>10%)	2025-02-21	Clostridium fallax	99.9	Clostridium fallax	2,15(>10%)
Clostridium difficile	00-25	2025-02-17	Clostridium difficile	99.9	Clostridium difficile	2.35>10%	2025-02-19	Clostridium difficile	99.9	Clostridium difficile	2,31 top ten	2025-02-21	Clostridium difficile	99.9	Clostridium difficile	2,02(>10%)
Clostridium difficile	001-25	2025-02-17	Clostridium difficile	99.9	Clostridium difficile	2.00>10%	2025-02-19	Clostridium difficile	99.9	Clostridium difficile	2,31 top ten	2025-02-21	Clostridium difficile	99.9	Clostridium difficile	2.22(>10%)
Prevotella baroniae	36-23	2025-02-17	Prevotella baroniae	99.9	Prevotella baroniae	2,41 ( >10%)	2025-02-19	Prevotella baroniae	99.9	Prevotella baroniae	2,31 >10%	2025-02-21	Prevotella baroniae	99.9	Prevotella baroniae	2,36 >10%
Prevotella baroniae	36-23 B	2025-02-17	Prevotella baroniae	99.9	Prevotella baroniae	2,41 ( >10%)	2025-02-19	Prevotella baroniae	99.9	Prevotella baroniae	2,31 (>10%)	2025-02-21	Prevotella baroniae	99.9	Prevotella baroniae	2,36 (>10%)
Prevotella veroralis	590-22	2025-02-17	Prevotella veroralis	99.9	NI		2025-02-19	NI		Prevotella veroralis	1,89 >10%	2025-02-21	Prevotella veroralis	99.9	NI
Peptoniphilus asacharolyticus	157-23 2	2025-02-17	Peptoniphilus asacharolyticus	99.9	Peptoniphilus sp.	2,14 ( >10%)	2025-02-19	Peptoniphilus asaccharolyticus	99.9	Peptoniphilus sp	2,21 (>10%)	2025-02-21	Peptoniphillus asaccharolyticus	99.9	Peptoniphilus sp	2,41 (>10%)
Peptoniphilus asacharolyticus	280-23	2025-02-17	Peptoniphilus asacharolyticus	99.9	Peptoniphilus sp.	2,25 (>10%)	2025-02-19	Peptoniphilus asaccharolyticus	99.9	Peptoniphilus sp.	1,94 (top ten)	2025-02-21	Peptoniphillus asaccharolyticus	99.9	Peptoniphilus sp	2,31 (top ten)
Veillonella parvula	37-23 A	2025-02-17	Veillonella parvula	99.9	Veillonella parvula	2,38 ( >10%)	2025-02-19	Veillonella parvula	99.9	Veillonella parvula	2,12 (>10%)	2025-02-21	Veillonella parvula	87.3	Veillonella parvula	2,3 (>10%)
Veillonella parvula	37-23 B	2025-02-17	Veillonella parvula	99.9	Veillonella parvula	2,31 ( >10%)	2025-02-19	Veillonella parvula	99.9	Veillonella parvula	2,26 (>10%)	2025-02-21	Veillonella parvula	99.9	Veillonella parvula	2,31 (>10%)
Veillonella atypica	10-95	2025-01-06	Veillonella atypica	99.9	Veillonella atypica	2,26 ( >10%)	2025-01-08	Veillonella atypica	99.9	Veillonella atypica	2,18 (>10%)	2025-01-10	Veillonella atypica	99.9	Veillonella atypica	2,18 (>10%)
veillonella atypica	661-23	2025-01-06	NI		Veillonella atypica	1,84 ( >10%)	2025-01-08	NI		Veillonella atypica	1,84 ( >10%)	2025-01-10	NI		Veillonella atypica	1,84 ( >10%)
Veillonella atypica	9422	2025-01-06	Veillonella atypica	99.9	Veillonella atypica	1,88 ( >10%)	2025-01-08	Veillonella atypica	99.9	Veillonella atypica	2,14 (>10%)	2025-01-10	Veillonella atypica	99.9	Veillonella atypica	2,19 (>10%)
